# Supplementary material for: Comparative Respiratory Tract Microbiome Between Carbapenem-Resistant Acinetobacter baumannii Colonization and Ventilator Associated Pneumonia
Source: Front Microbiol. 2022 Mar 4;13:782210. doi: 10.3389/fmicb.2022.782210 (PMC8931608; doi:10.3389/fmicb.2022.782210)
Supplement: Supplementary Material 1 — Comparative respiratory tract microbiome between Carbapenem-resistant Acinetobacter baumannii colonization and ventilator associated pneumonia. [file Data_Sheet_1.ZIP]

Archive with 28 entries (25 files):
- Frontiers Supplementary/
- Frontiers Supplementary/figs4.pdf
- __MACOSX/
- __MACOSX/Frontiers Supplementary/
- __MACOSX/Frontiers Supplementary/._figs4.pdf
- Frontiers Supplementary/figs5.pdf
- __MACOSX/Frontiers Supplementary/._figs5.pdf
- Frontiers Supplementary/figs3(revised).pdf
- __MACOSX/Frontiers Supplementary/._figs3(revised).pdf
- Frontiers Supplementary/figs6.pdf
- __MACOSX/Frontiers Supplementary/._figs6.pdf
- Frontiers Supplementary/figs2.pdf
- __MACOSX/Frontiers Supplementary/._figs2.pdf
- Frontiers Supplementary/.DS_Store
- __MACOSX/Frontiers Supplementary/._.DS_Store
- Frontiers Supplementary/figs1.pdf
- __MACOSX/Frontiers Supplementary/._figs1.pdf
- Frontiers Supplementary/Table S3.docx
- __MACOSX/Frontiers Supplementary/._Table S3.docx
- Frontiers Supplementary/~$pplementary information .docx
- __MACOSX/Frontiers Supplementary/._~$pplementary information .docx
- Frontiers Supplementary/Table S1(revised).xlsx
- __MACOSX/Frontiers Supplementary/._Table S1(revised).xlsx
- Frontiers Supplementary/Table S2∩╝êclean∩╝ë.docx
- __MACOSX/Frontiers Supplementary/._Table S2∩╝êclean∩╝ë.docx
- Frontiers Supplementary/Supplementary information legends.docx
- __MACOSX/Frontiers Supplementary/._Supplementary information legends.docx
- __MACOSX/._Frontiers Supplementary
