# Supplementary material for: Comparative Respiratory Tract Microbiome Between Carbapenem-Resistant Acinetobacter baumannii Colonization and Ventilator Associated Pneumonia
Source: Front Microbiol. 2022 Mar 4;13:782210. doi: 10.3389/fmicb.2022.782210 (PMC8931608; doi:10.3389/fmicb.2022.782210)
Supplement: Supplementary Material 1 — Comparative respiratory tract microbiome between Carbapenem-resistant Acinetobacter baumannii colonization and ventilator associated pneumonia. [file Data_Sheet_1.ZIP › Frontiers Supplementary/Table S1(revised).xlsx]

## Sheet: Sequences Name
Sample name	Group	16S rRNA sequences			Metagenomics		Whole genome sequences
		bioproject accession	accession	biosample accession	accession	biosample accession	bioproject accession	accession
S2	CRAB-C	PRJNA681291	SRR13162255	SAMN16950843	SRR13160954	SAMN16948738	PRJNA679997	SAMN16869263
S3	CRAB-C	PRJNA681291	SRR13162254	SAMN16950844	SRR13160953	SAMN16948739	PRJNA679997	SAMN16869264
S4	CRAB-C	PRJNA681291	SRR13162243	SAMN16950845	SRR13160942	SAMN16948740	PRJNA679997	SAMN16869265
S6	CRAB-C	PRJNA681291	SRR13162232	SAMN16950846	SRR13160931	SAMN16948741	PRJNA679997	SAMN16869266
S7	CRAB-C	PRJNA681291	SRR13162221	SAMN16950847	SRR13160920	SAMN16948742	PRJNA679997	SAMN16869267
S9	CRAB-C	PRJNA681291	SRR13162210	SAMN16950848	SRR13160910	SAMN16948743	PRJNA679997	SAMN16869268
S12	CRAB-C	PRJNA681291	SRR13162207	SAMN16950849	SRR13160909	SAMN16948744	PRJNA679997	SAMN16869269
S13	CRAB-C	PRJNA681291	SRR13162206	SAMN16950850	SRR13160908	SAMN16948745	PRJNA679997	SAMN16869270
S14	CRAB-I	PRJNA681291	SRR13162205	SAMN16950851	SRR13160907	SAMN16948746	PRJNA679997	SAMN16869271
S15	CRAB-I	PRJNA681291	SRR13162204	SAMN16950852	SRR13160906	SAMN16948747	PRJNA679997	SAMN16869272
S16	CRAB-C	PRJNA681291	SRR13162253	SAMN16950853	/	/	PRJNA679997	SAMN16869273
S17	CRAB-I	PRJNA681291	SRR13162252	SAMN16950854	SRR13160952	SAMN16948748	PRJNA679997	SAMN16869274
S18	CRAB-I	PRJNA681291	SRR13162251	SAMN16950855	SRR13160951	SAMN16948749	PRJNA679997	SAMN16869275
S19	CRAB-I	PRJNA681291	SRR13162250	SAMN16950856	SRR13160950	SAMN16948750	PRJNA679997	SAMN16869276
S20	CRAB-C	PRJNA681291	SRR13162249	SAMN16950857	SRR13160949	SAMN16948751	PRJNA679997	SAMN16869277
S21	CRAB-I	PRJNA681291	SRR13162248	SAMN16950858	SRR13160948	SAMN16948752	PRJNA679997	SAMN16869278
S24	CRAB-C	PRJNA681291	SRR13162247	SAMN16950859	SRR13160947	SAMN16948753	PRJNA679997	SAMN16869279
S25	CRAB-I	PRJNA681291	SRR13162246	SAMN16950860	SRR13160946	SAMN16948754	PRJNA679997	SAMN16869280
S29	CRAB-I	PRJNA681291	SRR13162245	SAMN16950861	SRR13160945	SAMN16948755	PRJNA679997	SAMN16869281
S30	CRAB-C	PRJNA681291	SRR13162244	SAMN16950862	SRR13160944	SAMN16948756	PRJNA679997	SAMN16869282
S31	CRAB-I	PRJNA681291	SRR13162242	SAMN16950863	SRR13160943	SAMN16948757	PRJNA679997	SAMN16869283
S32	CRAB-C	PRJNA681291	SRR13162241	SAMN16950864	SRR13160941	SAMN16948758	PRJNA679997	SAMN16869284
S34	CRAB-I	PRJNA681291	SRR13162240	SAMN16950865	SRR13160940	SAMN16948759	PRJNA679997	SAMN16869285
S35	CRAB-I	PRJNA681291	SRR13162239	SAMN16950866	SRR13160939	SAMN16948760	PRJNA679997	SAMN16869286
S36	CRAB-C	PRJNA681291	SRR13162238	SAMN16950867	SRR13160938	SAMN16948761	PRJNA679997	SAMN16869287
S37	CRAB-C	PRJNA681291	SRR13162237	SAMN16950868	SRR13160937	SAMN16948762	PRJNA679997	SAMN16869288
S38	CRAB-I	PRJNA681291	SRR13162236	SAMN16950869	SRR13160936	SAMN16948763	PRJNA679997	SAMN16869289
S40	CRAB-I	PRJNA681291	SRR13162235	SAMN16950870	SRR13160935	SAMN16948764	PRJNA679997	SAMN16869290
S41	CRAB-I	PRJNA681291	SRR13162234	SAMN16950871	SRR13160934	SAMN16948765	PRJNA679997	SAMN16869291
S42	CRAB-C	PRJNA681291	SRR13162233	SAMN16950872	SRR13160933	SAMN16948766	PRJNA679997	SAMN16869292
S43	CRAB-I	PRJNA681291	SRR13162231	SAMN16950873	SRR13160932	SAMN16948767	PRJNA679997	SAMN16869293
S44	CRAB-I	PRJNA681291	SRR13162230	SAMN16950874	SRR13160930	SAMN16948768	PRJNA679997	SAMN16869294
S46	CRAB-I	PRJNA681291	SRR13162229	SAMN16950875	SRR13160929	SAMN16948769	PRJNA679997	SAMN16869295
S47	CRAB-I	PRJNA681291	SRR13162228	SAMN16950876	SRR13160928	SAMN16948770	PRJNA679997	SAMN16869296
S48	CRAB-I	PRJNA681291	SRR13162227	SAMN16950877	SRR13160927	SAMN16948771	PRJNA679997	SAMN16869297
S49	CRAB-C	PRJNA681291	SRR13162226	SAMN16950878	SRR13160926	SAMN16948772	PRJNA679997	SAMN16869298
S50	CRAB-C	PRJNA681291	SRR13162225	SAMN16950879	SRR13160925	SAMN16948773	PRJNA679997	SAMN16869299
S51	CRAB-I	PRJNA681291	SRR13162224	SAMN16950880	SRR13160924	SAMN16948774	PRJNA679997	SAMN16869300
S55	CRAB-I	PRJNA681291	SRR13162223	SAMN16950881	/	/	PRJNA679997	SAMN16869301
S56	CRAB-C	PRJNA681291	SRR13162222	SAMN16950882	SRR13160923	SAMN16948775	PRJNA679997	SAMN16869302
S58	CRAB-C	PRJNA681291	SRR13162220	SAMN16950883	SRR13160922	SAMN16948776	PRJNA679997	SAMN16869303
S61	CRAB-I	PRJNA681291	SRR13162219	SAMN16950884	SRR13160921	SAMN16948777	PRJNA679997	SAMN16869304
S62	CRAB-I	PRJNA681291	SRR13162218	SAMN16950885	SRR13160919	SAMN16948778	PRJNA679997	SAMN16869305
S63	CRAB-I	PRJNA681291	SRR13162217	SAMN16950886	SRR13160918	SAMN16948779	PRJNA679997	SAMN16869306
S64	CRAB-C	PRJNA681291	SRR13162216	SAMN16950887	SRR13160917	SAMN16948780	PRJNA679997	SAMN16869307
S65	CRAB-C	PRJNA681291	SRR13162215	SAMN16950888	SRR13160916	SAMN16948781	PRJNA679997	SAMN16869308
N9	CRAB-N	PRJNA681291	SRR13162214	SAMN16950889	SRR13160915	SAMN16948782	/	/
N12	CRAB-N	PRJNA681291	SRR13162213	SAMN16950890	SRR13160914	SAMN16948783	/	/
N22	CRAB-N	PRJNA681291	SRR13162212	SAMN16950891	SRR13160913	SAMN16948784	/	/
N34	CRAB-N	PRJNA681291	SRR13162211	SAMN16950892	/	/	/	/
N35	CRAB-N	PRJNA681291	SRR13162209	SAMN16950893	SRR13160912	SAMN16948785	/	/
N49	CRAB-N	PRJNA681291	SRR13162208	SAMN16950894	SRR13160911	SAMN16948786	/	/

## Sheet: WGS
		Sequencing Statistics						Assembly stastics
Sampleid_inarticle	Group	No.of reads	Basepairs	Max Length	Min Length	Average Length	Sequencing Coverage	N50	Maximum	Average	Count	Total bps	Completeness (CheckM)	Contamination (CheckM)
S2	CRAB-C	4362310	654346500	150	150	150	301.803	160759	266902	3596.6	1174	4222407	99.98	2.18
S3	CRAB-C	3869963	580494450	150	150	150	264.577	120047	354675	4481.1	964	4319776	99.98	2.13
S4	CRAB-C	5427590	814138500	150	150	150	371.002	32012	87029	2364.7	1750	4138231	98.74	1.88
S6	CRAB-C	5191307	778696050	150	150	150	365.941	38247	112327	3208.95	1307	4194096	99.59	1.08
S7	CRAB-C	5568804	835320600	150	150	150	392.895	23983	72750	1898.91	2214	4204189	99.93	1.46
S9	CRAB-C	4656295	698444250	150	150	150	307.913	38894	131576	2994.98	1428	4276834	99.98	1.06
S12	CRAB-C	5877104	881565600	150	150	150	404.296	29276	98488	2266.9	1840	4171099	99.93	1.09
S13	CRAB-C	4670926	700638900	150	150	150	333.062	122431	364524	24709.6	158	3904114	99.98	0.68
S14	CRAB-I	4703075	705461250	150	150	150	321.368	111594	403877	4961.49	846	4197417	99.98	1.67
S15	CRAB-I	3311963	496794450	150	150	150	229.818	164724	266902	42004.4	94	3948413	99.98	0.63
S16	CRAB-C	5304599	795689850	150	150	150	366.016	29353	102188	2506.99	1645	4123993	99.98	1.16
S17	CRAB-I	2909020	436353000	150	150	150	197.812	148395	364527	36281.4	115	4172366	99.98	0.98
S18	CRAB-I	2854339	428150850	150	150	150	196.724	112480	312854	31911.7	125	3988968	99.98	0.63
S19	CRAB-I	3101884	465282600	150	150	150	212.013	130736	354718	36640.4	108	3957161	99.19	0.66
S20	CRAB-C	4456295	668444250	150	150	150	312.418	31633	135622	3629.68	1116	4050726	99.98	0.99
S21	CRAB-I	3915530	587329500	150	150	150	271.012	43853	244118	4371.98	931	4070315	99.98	1.12
S24	CRAB-C	5396914	809537100	150	150	150	384.652	27409	106346	2399.79	1668	4002856	99.14	1.25
S25	CRAB-I	5313280	796992000	150	150	150	355.831	29276	101022	2293.22	1776	4072765	99.46	0.98
S29	CRAB-I	3972635	595895250	150	150	150	278.562	42755	107741	4042.89	985	3982248	99.4	0.77
S30	CRAB-C	4729067	709360050	150	150	150	322.92	40198	135711	3138.76	1319	4140026	99.98	1.32
S31	CRAB-I	5344032	801604800	150	150	150	373.734	157855	292807	30179.4	133	4013857	99.98	0.63
S32	CRAB-C	4612934	691940100	150	150	150	324.17	38423	96033	3815.21	1060	4044126	99.98	0.77
S34	CRAB-I	6061087	909163050	150	150	150	422.703	27810	89963	2101.31	1975	4150095	99.88	1.26
S35	CRAB-I	5018386	752757900	150	150	150	310.842	164767	292806	6239.13	661	4124066	99.98	1.55
S36	CRAB-C	5107108	766066200	150	150	150	343.158	37293	119293	2644.89	1610	4258271	99.97	1.51
S37	CRAB-C	4928582	739287300	150	150	150	314.035	39173	164766	3027.03	1352	4092547	99.98	1.49
S38	CRAB-I	5485015	822752250	150	150	150	373.123	28397	98230	2568.56	1617	4153358	99.93	0.98
S40	CRAB-I	3804505	570675750	150	150	150	260.507	140356	266933	40767.2	97	3954415	99.98	0.63
S41	CRAB-I	3148191	472228650	150	150	150	218.252	140356	266902	36815.4	108	3976059	99.98	0.63
S42	CRAB-C	3404727	510709050	150	150	150	241.678	140356	257041	31759	123	3906358	99.98	0.63
S43	CRAB-I	3396334	509450100	150	150	150	234.154	152226	292807	37775.4	103	3890870	99.59	0.63
S44	CRAB-I	3368497	505274550	150	150	150	233.106	164072	292807	34434.6	113	3891108	99.59	0.63
S46	CRAB-I	3967133	595069950	150	150	150	262.539	131012	222451	43255.2	91	3936226	99.97	0.63
S47	CRAB-I	2961880	444282000	150	150	150	198.023	110110	388490	13942.8	307	4280429	99.98	0.78
S48	CRAB-I	3096294	464444100	150	150	150	214.123	164072	292807	32732.1	119	3895125	99.59	0.63
S49	CRAB-C	3243355	486503250	150	150	150	220.974	164767	259344	30795.9	129	3972666	99.98	0.64
S50	CRAB-C	3422344	513351600	150	150	150	231.619	164767	259344	25835	154	3978597	99.98	0.68
S51	CRAB-I	2849205	427380750	150	150	150	197.988	131012	268928	32449	122	3958773	99.98	0.63
S55	CRAB-I	3175798	476369700	150	150	150	227.282	157855	364506	13592.8	292	3969084	99.98	0.69
S56	CRAB-C	3109323	466398450	150	150	150	220.55	142272	308831	35308.8	111	3919279	99.98	0.82
S58	CRAB-C	4663344	699501600	150	150	150	316.895	140356	268900	30826.6	131	4038284	99.98	0.63
S61	CRAB-I	3218420	482763000	150	150	150	220.296	157499	266902	35088	115	4035124	99.98	0.63
S62	CRAB-I	4778549	716782350	150	150	150	321.107	120047	388121	18324.8	224	4104765	99.97	0.68
S63	CRAB-I	4082668	612400200	150	150	150	289.648	157677	292807	34918.4	111	3875942	99.98	0.63
S64	CRAB-C	6240186	936027900	150	150	150	428.621	131013	292838	26437.7	152	4018536	99.98	0.63
S65	CRAB-C	4256077	638411550	150	150	150	299.956	157677	266902	32723.4	120	3926806	99.98	0.63

## Sheet: 16S
Sample_name	Group	Raw PE(#)	Raw Tags	Clean Tags	Effective Tags	Base(nt)	Min_len(bp)	Max_len(bp)	AvgLen(nt)	Q20	Q30	GC%	Effective%
N9	CRAB-N	77365	75487	73873	68400	28890434	221	430	422	97.75	92.92	53.34	88.41
N12	CRAB-N	86736	76709	73477	62215	25412326	44	430	408	97.74	93.18	54.39	71.73
N22	CRAB-N	86312	68842	64918	59548	25487400	50	430	428	97.22	91.76	53.08	68.99
N34	CRAB-N	96037	75503	71700	64510	27105130	39	430	420	97.61	92.79	51.18	67.17
N35	CRAB-N	71644	68298	66824	61020	25793878	39	430	423	97.49	92.45	50.09	85.17
N49	CRAB-N	65849	65261	64570	62005	25920789	181	430	418	97.79	93.28	53.26	94.16
S2	CRAB-C	49514	41961	38776	32827	13984404	52	430	426	96.54	90.1	51.8	66.3
S3	CRAB-C	84768	79851	74027	65438	28084449	44	430	429	96.07	89	51.42	77.2
S4	CRAB-C	76093	72942	70412	68026	29209250	39	430	429	96.13	89.17	51.19	89.4
S6	CRAB-C	92825	76850	71065	59193	25309241	51	430	428	96.51	90.27	52.07	63.77
S7	CRAB-C	91566	84052	82293	77968	33259201	49	430	427	97.6	92.51	51.08	85.15
S9	CRAB-C	78245	76507	74710	65149	27729438	240	430	426	97.72	92.8	53.09	83.26
S12	CRAB-C	69112	68030	67176	63945	27296195	58	430	427	97.66	92.71	52.3	92.52
S13	CRAB-C	93351	85789	83734	77133	32785501	69	430	425	97.5	92.29	52.23	82.63
S14	CRAB-I	84424	74707	70406	62706	26720848	39	430	426	96.35	89.76	51.42	74.28
S15	CRAB-I	86763	70513	65967	58354	24877008	51	430	426	97.18	91.38	52.38	67.26
S16	CRAB-C	96828	69819	65144	60260	25707812	50	430	427	97.39	92.08	51.14	62.23
S17	CRAB-I	79516	75696	74030	68360	29191227	39	430	427	97.56	92.54	51.58	85.97
S18	CRAB-I	87112	80984	79360	77440	33059120	89	430	427	98.04	93.55	51.22	88.9
S19	CRAB-I	82310	71731	66612	59881	25691983	51	430	429	97	91.35	51.52	72.75
S20	CRAB-C	93921	83179	80277	77403	33161773	51	430	428	97.65	92.84	51.34	82.41
S21	CRAB-I	94630	79547	76441	72679	31041194	51	430	427	97.59	92.69	51.73	76.8
S24	CRAB-C	67346	65568	64505	61926	26502765	172	430	428	97.35	92.07	51.62	91.95
S25	CRAB-I	82827	73220	69375	61278	26303067	162	430	429	97.31	91.9	51.75	73.98
S29	CRAB-I	90197	87726	86211	82757	35479845	239	430	429	98.01	93.47	51.75	91.75
S30	CRAB-C	83918	72096	65663	57378	24427268	58	430	426	96.33	89.82	51.71	68.37
S31	CRAB-I	84957	69449	64811	57935	24778997	52	430	428	97.39	92.22	50.9	68.19
S32	CRAB-C	80657	73130	71197	67214	28547285	51	430	425	98.13	93.8	52.59	83.33
S34	CRAB-I	95507	85736	82701	82032	35246969	229	430	430	97.51	92.4	51	85.89
S35	CRAB-I	75339	73555	72247	65947	28093512	136	430	426	97.61	92.57	52.03	87.53
S36	CRAB-C	84475	60805	55806	53045	21916574	40	430	413	97.33	92	52.78	62.79
S37	CRAB-C	86063	80700	79201	73412	31356038	51	430	427	97.73	92.77	51.48	85.3
S38	CRAB-I	89310	76985	72304	63501	27013892	52	430	425	97.22	91.88	53.17	71.1
S40	CRAB-I	89483	80061	75515	67207	28785359	191	430	428	97.26	91.85	51.89	75.11
S41	CRAB-I	99181	94908	93194	87962	37533956	223	430	427	97.86	93.29	52.23	88.69
S42	CRAB-C	75792	74624	72996	67826	29014104	231	430	428	97.85	93.15	52.15	89.49
S43	CRAB-I	81959	70046	63557	52697	22564909	101	430	428	96.48	90.2	51.37	64.3
S44	CRAB-I	85382	75530	73047	70077	29919382	51	430	427	97.92	93.3	51.43	82.07
S46	CRAB-I	88059	79206	77213	64998	27885457	39	430	429	98.23	94.03	51.19	73.81
S47	CRAB-I	79220	58100	53604	48640	20631613	51	430	424	97.33	92.11	51.29	61.4
S48	CRAB-I	98559	97011	94735	67219	28867950	231	430	429	97.91	93.26	51.28	68.2
S49	CRAB-C	68896	68050	67142	60152	25284507	84	430	420	97.89	93.32	52.82	87.31
S50	CRAB-C	84614	69437	64479	57763	24749318	51	430	428	97.09	91.54	51.29	68.27
S51	CRAB-I	104907	78369	77325	64737	27571824	44	430	426	97.46	92.28	51.23	61.71
S55	CRAB-I	95869	83925	77549	66406	28513802	51	430	429	96.57	90.29	51.63	69.27
S56	CRAB-C	84235	66602	59813	50876	21714742	52	430	427	96.51	90.33	51.93	60.4
S58	CRAB-C	63625	53760	51819	46561	19306150	51	430	415	98.34	94.49	52.5	73.18
S61	CRAB-I	96039	74294	67411	59851	25649968	50	430	429	97.16	91.64	51.33	62.32
S62	CRAB-I	80655	70175	63248	56264	24138542	142	430	429	96.05	89.14	51.55	69.76
S63	CRAB-I	81378	71266	69051	64581	27621621	49	430	428	98	93.24	51.51	79.36
S64	CRAB-C	80680	68331	63296	49084	21028941	51	430	428	96.52	90.28	53.26	60.84
S65	CRAB-C	92480	80666	75047	63980	27446524	72	430	429	96.67	90.4	52.04	69.18

## Sheet: meta
		Assembly						Rawdata
Sampleid_inarticle	Group	Contig_num	Average_len	Max_len	n50	tot_len	length_at_100000	Total Reads	Total Bases	N Bases	Q20	Q30	GC	Dehosted reads count	Host proportion
N9	CRAB-N	2346502	232.677	44514	268	545976779	39077	168433363 (168.43 M)	25265004450 (25.27 G)	0	0.97	0.93	0.41	13153540	0.921907
N12	CRAB-N	3513487	255.775	17021	296	898662623	13773	160583866 (160.58 M)	24087579900 (24.09 G)	0	0.97	0.94	0.41	15850178	0.901297
N22	CRAB-N	2318316	234.737	400951	267	544193743	400951	168722627 (168.72 M)	25308394050 (25.31 G)	0	0.98	0.94	0.41	12322435	0.926966
N35	CRAB-N	3433933	230.369	20244	282	791073339	12385	172447542 (172.45 M)	25867131300 (25.87 G)	0	0.97	0.93	0.42	16106919	0.906598
N49	CRAB-N	1938448	203.443	15317	254	394363553	11083	179263828 (179.26 M)	26889574200 (26.89 G)	0	0.97	0.93	0.42	11472652	0.936001
S2	CRAB-C	862116	230.479	449556	258	198699227	449556	178875040 (178.88 M)	26831256000 (26.83 G)	0	0.98	0.94	0.41	21239820	0.881259
S3	CRAB-C	4854380	350.714	187239	624	1702499265	187239	180804248 (180.80 M)	27120637200 (27.12 G)	0	0.97	0.93	0.42	30599548	0.830759
S4	CRAB-C	3882184	269.944	354243	317	1047971883	354243	171300740 (171.30 M)	25695111000 (25.70 G)	0	0.97	0.93	0.41	22251694	0.870102
S6	CRAB-C	4204230	275.009	235530	329	1156201186	235530	168657408 (168.66 M)	25298611200 (25.30 G)	0	0.97	0.93	0.41	20488905	0.878518
S7	CRAB-C	1830141	236.523	1005915	264	432869753	1005915	170559700 (170.56 M)	25583955000 (25.58 G)	0	0.97	0.93	0.41	14020008	0.9178
S9	CRAB-C	3026156	235.511	810124	275	712693243	810124	170566327 (170.57 M)	25584949050 (25.58 G)	0	0.97	0.93	0.41	15826720	0.907211
S12	CRAB-C	2520026	241.69	23164	293	609064847	18721	166520728 (166.52 M)	24978109200 (24.98 G)	0	0.97	0.93	0.46	14015212	0.915835
S13	CRAB-C	3629487	260.659	53253	316	946056665	19966	173806371 (173.81 M)	26070955650 (26.07 G)	0	0.97	0.93	0.43	18696273	0.89243
S14	CRAB-I	3822925	259.3	22791	304	991285960	14483	196810924 (196.81 M)	29521638600 (29.52 G)	0	0.97	0.92	0.41	18183800	0.907608
S15	CRAB-I	6451246	306.352	17749	490	1976353558	13048	166182122 (166.18 M)	24927318300 (24.93 G)	0	0.98	0.94	0.4	37892470	0.771982
S17	CRAB-I	2108665	232.324	364246	265	489894228	364246	176990720 (176.99 M)	26548608000 (26.55 G)	0	0.97	0.93	0.41	12745158	0.92799
S18	CRAB-I	4022812	264.401	16622	312	1063635109	14789	177262088 (177.26 M)	26589313200 (26.59 G)	0	0.97	0.93	0.41	18985197	0.892898
S19	CRAB-I	3636891	271.803	354243	315	988518969	354243	170668777 (170.67 M)	25600316550 (25.60 G)	0	0.97	0.93	0.41	18914774	0.889173
S20	CRAB-C	3024383	253.2	257567	286	765773158	257567	167360323 (167.36 M)	25104048450 (25.10 G)	0	0.97	0.93	0.41	15397366	0.907999
S21	CRAB-I	3929742	271.881	364247	320	1068422579	364247	167175167 (167.18 M)	25076275050 (25.08 G)	0	0.97	0.93	0.41	20519711	0.877256
S24	CRAB-C	3415083	252.779	132247	296	863262367	132247	165114925 (165.11 M)	24767238750 (24.77 G)	0	0.97	0.93	0.42	16601122	0.899457
S25	CRAB-I	2505315	239.415	237341	278	599810359	237341	219934265 (219.93 M)	32990139750 (32.99 G)	0	0.97	0.93	0.43	18475042	0.915997
S29	CRAB-I	3780373	277.746	292520	333	1049984965	292520	177552462 (177.55 M)	26632869300 (26.63 G)	0	0.97	0.93	0.43	22233202	0.87478
S30	CRAB-C	5201470	275.104	53328	349	1430944276	39576	168466980 (168.47 M)	25270047000 (25.27 G)	0	0.97	0.94	0.42	24323838	0.855617
S31	CRAB-I	4734230	307.138	29676	420	1454062568	27648	167082720 (167.08 M)	25062408000 (25.06 G)	0	0.97	0.93	0.43	26123152	0.843651
S32	CRAB-C	2949628	251.26	195014	288	741122662	195014	178844120 (178.84 M)	26826618000 (26.83 G)	0	0.97	0.93	0.42	15437536	0.913682
S34	CRAB-I	2875510	239.95	24938	278	689978380	13890	179087604 (179.09 M)	26863140600 (26.86 G)	0	0.97	0.93	0.41	14800014	0.917359
S35	CRAB-I	1579477	229.257	256152	260	362106360	256152	174758137 (174.76 M)	26213720550 (26.21 G)	0	0.97	0.93	0.41	10263821	0.941268
S36	CRAB-C	2287500	206.94	656761	269	473375572	656761	176173599 (176.17 M)	26426039850 (26.43 G)	0	0.97	0.94	0.48	25979407	0.852535
S37	CRAB-C	2580642	235.327	90632	273	607295350	84103	166635814 (166.64 M)	24995372100 (25.00 G)	0	0.97	0.93	0.43	13326612	0.920026
S38	CRAB-I	3884804	261.323	30458	308	1015187276	18408	181650259 (181.65 M)	27247538850 (27.25 G)	0	0.97	0.93	0.41	18747890	0.896791
S40	CRAB-I	4622331	294.827	65507	358	1362788070	60040	172728168 (172.73 M)	25909225200 (25.91 G)	0	0.97	0.93	0.41	23094330	0.866297
S41	CRAB-I	4084792	288.505	153129	352	1178482282	153129	174227536 (174.23 M)	26134130400 (26.13 G)	0	0.97	0.93	0.43	21762302	0.875093
S42	CRAB-C	2672148	234.26	122107	272	625977466	122107	168828589 (168.83 M)	25324288350 (25.32 G)	0	0.97	0.93	0.43	13592886	0.919487
S43	CRAB-I	4939804	326.246	292460	500	1611592345	292460	176733159 (176.73 M)	26509973850 (26.51 G)	0	0.97	0.93	0.42	31865873	0.819695
S44	CRAB-I	1586954	221.437	292460	257	351410896	292460	182033330 (182.03 M)	27304999500 (27.30 G)	0	0.97	0.93	0.41	15282120	0.916048
S46	CRAB-I	3584311	261.345	281067	301	936740926	281067	171007439 (171.01 M)	25651115850 (25.65 G)	0	0.97	0.92	0.41	27270388	0.840531
S47	CRAB-I	3608051	258.59	388015	303	933004647	388015	174577280 (174.58 M)	26186592000 (26.19 G)	0	0.97	0.93	0.41	18419107	0.894493
S48	CRAB-I	5000514	293.79	218522	372	1469101381	218522	178881776 (178.88 M)	26832266400 (26.83 G)	0	0.97	0.93	0.38	30789786	0.827876
S49	CRAB-C	5732119	274.316	23610	365	1572412735	11614	171084804 (171.08 M)	25662720600 (25.66 G)	0	0.98	0.94	0.4	27696325	0.838113
S50	CRAB-C	3701214	271.204	272859	313	1003784357	272859	165897144 (165.90 M)	24884571600 (24.88 G)	0	0.97	0.93	0.41	17757981	0.892958
S51	CRAB-I	4377396	278.91	19301	332	1220900127	14711	172387255 (172.39 M)	25858088250 (25.86 G)	0	0.97	0.93	0.41	21156633	0.877273
S56	CRAB-C	3808914	287.235	632289	349	1094053499	632289	174108362 (174.11 M)	26116254300 (26.12 G)	0	0.97	0.93	0.42	20821032	0.880413
S58	CRAB-C	1303670	213.281	44617	255	278048556	16991	162594846 (162.59 M)	24389226900 (24.39 G)	0	0.97	0.94	0.42	8895639	0.94529
S61	CRAB-I	1774880	228.972	268853	260	406398611	268853	168188669 (168.19 M)	25228300350 (25.23 G)	0	0.97	0.93	0.41	11924269	0.929102
S62	CRAB-I	1987671	227.14	257185	263	451480576	257185	138811817 (138.81 M)	20821772550 (20.82 G)	0	0.98	0.94	0.42	12566213	0.909473
S63	CRAB-I	4733345	297.659	222351	358	1408924232	222351	140719269 (140.72 M)	21107890350 (21.11 G)	0	0.96	0.91	0.43	26518521	0.81155
S64	CRAB-C	4259067	281.646	547676	335	1199550453	547676	165652529 (165.65 M)	24847879350 (24.85 G)	0	0.97	0.93	0.42	25989645	0.843107
S65	CRAB-C	4678638	297.576	23121	387	1392250034	18125	167805560 (167.81 M)	25170834000 (25.17 G)	0	0.97	0.93	0.42	24804240	0.852185
